# Supplementary material for: Early Changes in DCE-MRI Biomarkers May Predict Survival Outcomes in Patients with Advanced Hepatocellular Carcinoma after Sorafenib Failure: Two Prospective Phase II Trials
Source: Cancers (Basel). 2021 Oct 1;13(19):4962. doi: 10.3390/cancers13194962 (PMC8508238; doi:10.3390/cancers13194962)
Supplement: Supplementary file 1 [file cancers-13-04962-s001.zip]

Archive with 1 entries (1 files):
- cancers-1313279-supplementary.pdf
